# Supplementary material for: Detection and quantification of bacterial species DNA in bovine digital dermatitis lesions in swabs and fine-needle aspiration versus biopsies
Source: Front Vet Sci. 2022 Nov 18;9:1040988. doi: 10.3389/fvets.2022.1040988 (PMC9716103; doi:10.3389/fvets.2022.1040988)
Supplement: Supplementary file 1 [file Table_1.XLSX]

## Sheet: Biopsy~Swab
Bland-Altman results used to plot the mean between the log copies of each bacterial species recovered from biopsies and swabs against the difference
Animal ID	Species	logBiopsy	logSwab	Mean	Difference
1	B. pyogenes	0	4.69109	2.34554	-4.69109
2	B. pyogenes	1.44716	5.07189	3.25952	-3.62473
3	B. pyogenes	1.86864	4.13675	3.0027	-2.26811
4	B. pyogenes	4.34244	5.89487	5.11866	-1.55243
5	B. pyogenes	0	4.65707	2.32853	-4.65707
6	B. pyogenes	3.455	5.12385	4.28943	-1.66886
7	B. pyogenes	0	4.43138	2.21569	-4.43138
8	B. pyogenes	4.42653	4.71768	4.5721	-0.291151
9	B. pyogenes	3.63155	6.07188	4.85171	-2.44034
10	B. pyogenes	4.38918	6.62014	5.50466	-2.23095
11	B. pyogenes	2.98363	5.59439	4.28901	-2.61077
12	B. pyogenes	3.0216	6.49136	4.75648	-3.46976
13	B. pyogenes	3.73965	5.33042	4.53503	-1.59076
14	B. pyogenes	3.47727	6.85914	5.1682	-3.38187
15	B. pyogenes	0	4.31177	2.15589	-4.31177
16	B. pyogenes	0	5.46687	2.73344	-5.46687
17	B. pyogenes	0	4.49417	2.24708	-4.49417
18	B. pyogenes	0	3.83575	1.91788	-3.83575
19	B. pyogenes	2.98046	5.19866	4.08956	-2.2182
20	B. pyogenes	0	3.80079	1.90039	-3.80079
21	B. pyogenes	3.29248	5.3962	4.34434	-2.10372
22	B. pyogenes	2.83251	4.50107	3.66679	-1.66856
Mean ±SD	B. pyogenes	2.09 ±1.75	5.12 ±0.87		-3.04 ±1.34
1	F. necrophorum	0	2.86094	1.43047	-2.86094
2	F. necrophorum	2.48996	3.94057	3.21526	-1.45061
3	F. necrophorum	0	0	0	0
4	F. necrophorum	3.46849	4.50652	3.98751	-1.03802
5	F. necrophorum	0	5.13034	2.56517	-5.13034
6	F. necrophorum	4.34637	3.57183	3.9591	0.774547
7	F. necrophorum	0	4.36175	2.18087	-4.36175
8	F. necrophorum	0	2.46389	1.23195	-2.46389
9	F. necrophorum	0	3.03383	1.51691	-3.03383
10	F. necrophorum	0	4.21487	2.10744	-4.21487
11	F. necrophorum	0	2.57403	1.28702	-2.57403
12	F. necrophorum	0	3.97823	1.98911	-3.97823
13	F. necrophorum	0	0	0	0
14	F. necrophorum	3.03783	0	1.51891	3.03782
15	F. necrophorum	0	2.56348	1.28174	-2.56348
16	F. necrophorum	0	0	0	0
17	F. necrophorum	0	2.45637	1.22818	-2.45637
18	F. necrophorum	0	0	0	0
19	F. necrophorum	0	0	0	0
20	F. necrophorum	0	0	0	0
21	F. necrophorum	0	2.80482	1.40241	-2.80482
22	F. necrophorum	0	0	0	0
Mean ±SD	F. necrophorum	0.60 ± 1.35	2.20 ±1.84		-1.60 ±2.03
1	P. levii	3.43473	5.64345	4.53909	-2.20873
2	P. levii	3.96619	5.80414	4.88516	-1.83795
3	P. levii	0	5.09342	2.54671	-5.09343
4	P. levii	5.58546	6.85065	6.21805	-1.26518
5	P. levii	4.80483	6.20951	5.50717	-1.40469
6	P. levii	4.93652	6.0899	5.51321	-1.15339
7	P. levii	0.933993	3.09026	2.01213	-2.15626
8	P. levii	3.16465	3.43949	3.30207	-0.27484
9	P. levii	2.30103	4.84819	3.57461	-2.54717
10	P. levii	2.58659	4.61806	3.60232	-2.03147
11	P. levii	2.40483	4.2672	3.33601	-1.86236
12	P. levii	1.31597	3.91174	2.61386	-2.59577
13	P. levii	2.88024	3.97685	3.42855	-1.09661
14	P. levii	1.72428	3.76797	2.74612	-2.0437
15	P. levii	1.20951	3.12743	2.16847	-1.91791
16	P. levii	1.82086	4.91646	3.36866	-3.0956
17	P. levii	0.870404	3.31197	2.09118	-2.44156
18	P. levii	1.82995	3.20439	2.51717	-1.37444
19	P. levii	2.29003	3.43949	2.86476	-1.14946
20	P. levii	0	0	0	0
21	P. levii	2.63849	4.75512	3.6968	-2.11663
22	P. levii	2.03743	3.12743	2.58243	-1.09
Mean ±SD	P. levii	2.39 ±1.49	4.24 ±1.48		-1.85 ±1.04
1	T. medium	8.5302	8.41497	8.47259	0.115226
2	T. medium	8.82151	8.82866	8.82509	-0.00714637
3	T. medium	6.32428	6.89542	6.60985	-0.57114
4	T. medium	7.91222	8.67578	8.294	-0.763556
5	T. medium	8.2014	8.57749	8.38944	-0.376095
6	T. medium	7.38202	7.2878	7.33491	0.0942153
7	T. medium	5.63849	8.19033	6.91441	-2.55184
8	T. medium	7.12711	8.33846	7.73278	-1.21135
9	T. medium	7.18752	8.38382	7.78567	-1.19629
10	T. medium	6.0607	8.07188	7.06629	-2.01118
11	T. medium	7.0899	8.13672	7.61331	-1.04682
12	T. medium	7.32634	8.03743	7.68188	-0.711091
13	T. medium	8.00432	7.9248	7.96456	0.0795254
14	T. medium	7.09691	8.03342	7.56517	-0.936514
15	T. medium	4.24551	5.14613	4.69582	-0.900615
16	T. medium	5.90956	7.44405	6.6768	-1.53449
17	T. medium	5.81624	7.80277	6.80951	-1.98653
18	T. medium	4.63043	7.0086	5.81951	-2.37817
19	T. medium	4.25768	7.33445	5.79607	-3.07678
20	T. medium	2.95424	4.14613	3.55018	-1.19189
21	T. medium	5.78887	7.07918	6.43403	-1.29031
22	T. medium	5.71684	6.93601	6.32642	-1.21917
Mean ±SD	T. medium	6.46 ±1.52	7.58 ±1.12		-1.12 ±0.88
1	T. pedis	8.75051	8.42813	8.58932	0.322374
2	T. pedis	0	0	0	0
3	T. pedis	0	0	0	0
4	T. pedis	0	0	0	0
5	T. pedis	4.97818	6.70415	5.84117	-1.72597
6	T. pedis	0	0	0	0
7	T. pedis	4.88931	6.8055	5.8474	-1.91619
8	T. pedis	0	3.73006	1.86503	-3.73006
9	T. pedis	7.01284	7.38917	7.201	-0.376329
10	T. pedis	5.98363	7.94939	6.96651	-1.96576
11	T. pedis	7.40993	7.73159	7.57076	-0.321656
12	T. pedis	7.07188	7.31387	7.19287	-0.241985
13	T. pedis	6.55145	6.97681	6.76413	-0.425358
14	T. pedis	7.25768	7.33041	7.29405	-0.0727352
15	T. pedis	0	0	0	0
16	T. pedis	3.60649	4.94744	4.27696	-1.34095
17	T. pedis	0	0	0	0
18	T. pedis	6.78746	6.91009	6.84878	-0.12263
19	T. pedis	0	0	0	0
20	T. pedis	7.08636	7.3032	7.19478	-0.216836
21	T. pedis	6.22531	6.93952	6.58241	-0.71421
22	T. pedis	5.35411	5.6637	5.50891	-0.309592
Mean ±SD	T. pedis	4.04 ±3.29	4.64 ±3.39		-0.60 ±0.97
1	T. phagedenis	9.10721	8.54777	8.82749	0.559435
2	T. phagedenis	8.41996	8.46687	8.44341	-0.0469119
3	T. phagedenis	7.79169	7.39445	7.59307	0.397239
4	T. phagedenis	8.31387	8.31597	8.31492	-0.00210312
5	T. phagedenis	8.69373	8.57749	8.63561	0.116235
6	T. phagedenis	8.5563	8.35984	8.45807	0.196467
7	T. phagedenis	6.45939	8.89818	7.67878	-2.43878
8	T. phagedenis	8.45025	8.45025	8.45025	0
9	T. phagedenis	8.42488	9.14613	8.78551	-0.721246
10	T. phagedenis	7.29666	8.92169	8.10918	-1.62502
11	T. phagedenis	8.16435	9.11727	8.64081	-0.952918
12	T. phagedenis	7.69285	8.36922	8.03103	-0.676369
13	T. phagedenis	9.17898	8.23045	8.70471	0.948528
14	T. phagedenis	9.43457	9.90146	9.66801	-0.466889
15	T. phagedenis	7.37475	8.40824	7.89149	-1.03349
16	T. phagedenis	8.85914	9.38917	9.12415	-0.530028
17	T. phagedenis	8.0086	9.68124	8.84492	-1.67264
18	T. phagedenis	9.40654	9.65128	9.52891	-0.244738
19	T. phagedenis	7.09342	9.27416	8.18379	-2.18074
20	T. phagedenis	8.74819	9.36549	9.05684	-0.6173
21	T. phagedenis	8.63043	9.03743	8.83393	-0.406999
22	T. phagedenis	8.88252	9.3784	9.13046	-0.495873
Mean ±SD	T. phagedenis	8.32 ±0.77	8.86 ±0.60		-0.54 ±0.86
1	F. mortiferum	0	0	0	0
2	F. mortiferum	0	2.92634	1.46317	-2.92634
3	F. mortiferum	0	0	0	0
4	F. mortiferum	3.45954	4.68485	4.0722	-1.22531
5	F. mortiferum	2.40654	3.81631	3.11142	-1.40977
6	F. mortiferum	0	0	0	0
7	F. mortiferum	0	3.13386	1.56693	-3.13386
8	F. mortiferum	0	0	0	0
9	F. mortiferum	2.77743	4.71434	3.74588	-1.93691
10	F. mortiferum	3.65331	4.49556	4.07443	-0.842249
11	F. mortiferum	0	2.36549	1.18274	-2.36549
12	F. mortiferum	0	2.72016	1.36008	-2.72016
13	F. mortiferum	0	4.25288	2.12644	-4.25288
14	F. mortiferum	0	3.1209	1.56045	-3.1209
15	F. mortiferum	0	4.05694	2.02847	-4.05694
16	F. mortiferum	2.32634	6.33244	4.32939	-4.0061
17	F. mortiferum	0	0	0	0
18	F. mortiferum	0	3.88429	1.94214	-3.88429
19	F. mortiferum	0	4.57055	2.28528	-4.57055
20	F. mortiferum	0	0	0	0
21	F. mortiferum	2.68753	5.07189	3.87971	-2.38436
22	F. mortiferum	0	0	0	0
Mean ±SD	F. mortiferum	0.79 ±1.34	2.73 ±2.09		-1.95 ±1.66

## Sheet: Biopsy~FNA
Bland-Altman results used to plot the mean between the log copies of each bacterial species recovered from biopsies and fine-needle aspiration (FNA) against the difference																								Bland-Altman results used to plot the mean differences between the log copies of each bacterial species recovered from biopsies and swabs								Bland-Altman results used to plot the mean differences between the log copies of each bacterial species recovered from biopsies and swabs								Bland-Altman results used to plot the mean differences between the log copies of each bacterial species recovered from biopsies and swabs								Bland-Altman results used to plot the mean differences between the log copies of each bacterial species recovered from biopsies and swabs
Animal ID	Species	logBiopsy	logFNA	Mean	Difference
1	B. pyogenes	0	0	0	0
2	B. pyogenes	1.44716	0	0.723579	1.44716
3	B. pyogenes	1.86864	0	0.934322	1.86864
4	B. pyogenes	4.34244	0	2.17122	4.34244
5	B. pyogenes	0	0	0	0
6	B. pyogenes	3.455	0	1.7275	3.455
7	B. pyogenes	0	0	0	0
8	B. pyogenes	4.42653	0	2.21326	4.42653
9	B. pyogenes	3.63155	0	1.81577	3.63155
10	B. pyogenes	4.38918	3.66001	4.0246	0.729173
11	B. pyogenes	2.98363	0	1.49181	2.98363
12	B. pyogenes	3.0216	3.86398	3.44279	-0.842374
13	B. pyogenes	3.73965	2.97543	3.35754	0.76422
14	B. pyogenes	3.47727	3.66661	3.57194	-0.189346
15	B. pyogenes	0	0	0	0
16	B. pyogenes	0	0	0	0
17	B. pyogenes	0	0	0	0
18	B. pyogenes	0	0	0	0
19	B. pyogenes	2.98046	2.79727	2.88886	0.18319
20	B. pyogenes	0	0	0	0
21	B. pyogenes	3.29248	0	1.64624	3.29248
22	B. pyogenes	2.83251	3.94846	3.39049	-1.11595
Mean ±SD	B. pyogenes	2.09 ±1.75	0.95 ±1.60		1.13 ±1.74
1	F. necrophorum	0	3.97502	1.98751	-3.97502
2	F. necrophorum	2.48996	0	1.24498	2.48996
3	F. necrophorum	0	0	0	0
4	F. necrophorum	3.46849	2.6637	3.0661	0.804794
5	F. necrophorum	0	0	0	0
6	F. necrophorum	4.34637	0	2.17319	4.34637
7	F. necrophorum	0	0	0	0
8	F. necrophorum	0	0	0	0
9	F. necrophorum	0	0	0	0
10	F. necrophorum	0	0	0	0
11	F. necrophorum	0	0	0	0
12	F. necrophorum	0	0	0	0
13	F. necrophorum	0	0	0	0
14	F. necrophorum	3.03783	0	1.51891	3.03782
15	F. necrophorum	0	0	0	0
16	F. necrophorum	0	0	0	0
17	F. necrophorum	0	0	0	0
18	F. necrophorum	0	0	0	0
19	F. necrophorum	0	0	0	0
20	F. necrophorum	0	0	0	0
21	F. necrophorum	0	0	0	0
22	F. necrophorum	0	0	0	0
Mean ±SD	F. necrophorum	0.60 ± 1.35	0.3 ±0.99		0.30 ±1.52
1	P. levii	3.43473	0	1.71736	3.43473
2	P. levii	3.96619	0	1.98309	3.96619
3	P. levii	0	0	0	0
4	P. levii	5.58546	4.06822	4.82684	1.51724
5	P. levii	4.80483	3.50393	4.15438	1.3009
6	P. levii	4.93652	2.17609	3.55631	2.76043
7	P. levii	0.933993	0	0.466997	0.933993
8	P. levii	3.16465	0	1.58233	3.16465
9	P. levii	2.30103	0	1.15051	2.30103
10	P. levii	2.58659	1.48001	2.0333	1.10658
11	P. levii	2.40483	1.34439	1.87461	1.06044
12	P. levii	1.31597	1.22272	1.26934	0.0932539
13	P. levii	2.88024	0.745075	1.81266	2.13517
14	P. levii	1.72428	0	0.862138	1.72428
15	P. levii	1.20951	0	0.604757	1.20952
16	P. levii	1.82086	0.71767	1.26926	1.10319
17	P. levii	0.870404	0	0.435202	0.870404
18	P. levii	1.82995	1.50379	1.66687	0.326156
19	P. levii	2.29003	1.7007	1.99537	0.589331
20	P. levii	0	0	0	0
21	P. levii	2.63849	0	1.31924	2.63849
22	P. levii	2.03743	2.60959	2.32351	-0.572168
Mean ±SD	P. levii	2.39 ±1.49	0.96 ±1.23		1.44 ±1.21
1	T. medium	8.5302	5.10721	6.8187	3.42299
2	T. medium	8.82151	5.79519	7.30835	3.02633
3	T. medium	6.32428	4.53403	5.42915	1.79026
4	T. medium	7.91222	5.85309	6.88266	2.05913
5	T. medium	8.2014	6.02938	7.11539	2.17201
6	T. medium	7.38202	5.11059	6.2463	2.27143
7	T. medium	5.63849	4.75816	5.19832	0.880335
8	T. medium	7.12711	4.14613	5.63662	2.98098
9	T. medium	7.18752	5.36173	6.27462	1.82579
10	T. medium	6.0607	5.91062	5.98566	0.150073
11	T. medium	7.0899	5.82801	6.45896	1.26189
12	T. medium	7.32634	5.96942	6.64788	1.35692
13	T. medium	8.00432	5.84261	6.92347	2.16171
14	T. medium	7.09691	4.36549	5.7312	2.73142
15	T. medium	4.24551	3.14922	3.69737	1.09629
16	T. medium	5.90956	4.11059	5.01007	1.79897
17	T. medium	5.81624	4.11394	4.96509	1.7023
18	T. medium	4.63043	3.72754	4.17898	0.902887
19	T. medium	4.25768	5.14613	4.7019	-0.88845
20	T. medium	2.95424	3.23045	3.09235	-0.276206
21	T. medium	5.78887	3.78032	4.7846	2.00856
22	T. medium	5.71684	5.26951	5.49317	0.447325
Mean ±SD	T. medium	6.46 ±1.52	4.87 ±0.93		1.58 ±1.08
1	T. pedis	8.75051	5.04533	6.89792	3.70518
2	T. pedis	0	0	2.25861	-4.51721
3	T. pedis	0	0	2.24985	-4.4997
4	T. pedis	4.34441	0	4.23415	0.220528
5	T. pedis	4.97818	4.98901	4.9836	-0.010824
6	T. pedis	4.16735	0	4.38525	-0.435808
7	T. pedis	4.88931	2.11727	3.50329	2.77204
8	T. pedis	0	0	0	0
9	T. pedis	7.01284	4.83315	5.923	2.17968
10	T. pedis	5.98363	5.85673	5.92018	0.126897
11	T. pedis	7.40993	5.62941	6.51967	1.78052
12	T. pedis	7.07188	5.60097	6.33643	1.47091
13	T. pedis	6.55145	5.29004	5.92074	1.26141
14	T. pedis	7.25768	3.12418	5.19093	4.1335
15	T. pedis	2.56937	0	2.36982	0.399112
16	T. pedis	3.60649	2.96988	3.28818	0.636607
17	T. pedis	3.60649	0	3.1059	1.00118
18	T. pedis	6.78746	4.00436	5.39591	2.7831
19	T. pedis	0	0	0	0
20	T. pedis	7.08636	5.70501	6.39568	1.38135
21	T. pedis	6.22531	4.69637	5.46084	1.52894
22	T. pedis	5.35411	4.19315	4.77363	1.16096
Mean ±SD	T. pedis	4.04 ±3.29	2.91 ±2.43		0.77 ±2.10
1	T. phagedenis	9.10721	5.86864	7.48793	3.23857
2	T. phagedenis	8.41996	6.14302	7.28148	2.27694
3	T. phagedenis	7.79169	5.5092	6.65045	2.28249
4	T. phagedenis	8.31387	6.2014	7.25763	2.11247
5	T. phagedenis	8.69373	6.29003	7.49188	2.40369
6	T. phagedenis	8.5563	6.55023	7.55326	2.00607
7	T. phagedenis	6.45939	5.55751	6.00845	0.901885
8	T. phagedenis	8.45025	4.99211	6.72118	3.45814
9	T. phagedenis	8.42488	5.98363	7.20425	2.44126
10	T. phagedenis	7.29666	6.79727	7.04697	0.499398
11	T. phagedenis	8.16435	6.57287	7.36861	1.59148
12	T. phagedenis	7.69285	6.43933	7.06609	1.25351
13	T. phagedenis	9.17898	5.56348	7.37123	3.6155
14	T. phagedenis	9.43457	6.58659	8.01058	2.84798
15	T. phagedenis	7.37475	6.71933	7.04704	0.655417
16	T. phagedenis	8.85914	7.05691	7.95802	1.80223
17	T. phagedenis	8.0086	6.56348	7.28604	1.44512
18	T. phagedenis	9.40654	6.62531	8.01593	2.78123
19	T. phagedenis	7.09342	7.43775	7.26559	-0.344329
20	T. phagedenis	8.74819	7.66181	8.205	1.08638
21	T. phagedenis	8.63043	6.19313	7.41178	2.4373
22	T. phagedenis	8.88252	7.89763	8.39008	0.984897
Mean ±SD	T. phagedenis	8.32 ±0.77	6.42 ±0.71		1.90 ±1.02
1	F. mortiferum	0	0	0	0
2	F. mortiferum	0	0	0	0
3	F. mortiferum	0	0	0	0
4	F. mortiferum	3.45954	0	1.72977	3.45954
5	F. mortiferum	2.40654	0	1.20327	2.40654
6	F. mortiferum	0	0	0	0
7	F. mortiferum	0	0	0	0
8	F. mortiferum	0	0	0	0
9	F. mortiferum	2.77743	0	1.38871	2.77743
10	F. mortiferum	3.65331	2.20683	2.93007	1.44648
11	F. mortiferum	0	0	0	0
12	F. mortiferum	0	0	0	0
13	F. mortiferum	0	0	0	0
14	F. mortiferum	0	0	0	0
15	F. mortiferum	0	0	0	0
16	F. mortiferum	2.32634	0	1.16317	2.32634
17	F. mortiferum	0	0	0	0
18	F. mortiferum	0	0	0	0
19	F. mortiferum	0	0	0	0
20	F. mortiferum	0	0	0	0
21	F. mortiferum	2.68753	0	1.34376	2.68753
22	F. mortiferum	0	0	0	0
Mean ±SD	F. mortiferum	0.79 ±1.34	0.10 ±0.47		0.69 ±1.19
